# Supplementary material for: Subacute Hypoxia Induces Cardiac Remodeling and Mitochondrial Dysfunction via Apoptotic Pathways in a Rabbit Model of Tracheal Stenosis
Source: J Cardiovasc Dev Dis. 2025 Sep 24;12(10):377. doi: 10.3390/jcdd12100377 (PMC12564887; doi:10.3390/jcdd12100377)
Supplement: Supplementary file 1 [file jcdd-12-00377-s001.zip]

Archive with 1 entries (1 files):
- jcdd-3834638-supplementary.pdf
